# Supplementary material for: In Vivo Dual-Modal Photoacoustic and Ultrasound Imaging of Sentinel Lymph Nodes Using a Solid-State Dye Laser System
Source: Sensors (Basel). 2020 Jul 2;20(13):3714. doi: 10.3390/s20133714 (PMC7374351; doi:10.3390/s20133714)
Supplement: Supplementary file 1 [file sensors-20-03714-s001.zip]

Archive with 2 entries (2 files):
- Supplementary video S1.avi
- Supplementary video S2.avi
